# Supplementary material for: 1H NMR Metabolic Profile Discrimination of Three Monovarietal Olive Oils from Cultivars of the “Dauno” PDO Including Peranzana Young and Secular Tree Comparisons
Source: Molecules. 2026 Jun 26;31(13):2248. doi: 10.3390/molecules31132248 (PMC13362912; doi:10.3390/molecules31132248)
Supplement: Supplementary file 1 [file molecules-31-02248-s001.zip]

Archive with 1 entries (1 files):
- molecules-4221276-supplementary.pdf
